# Supplementary material for: A Cross-Sectional Quantitative Metabolomics Study Evidencing the Metabolic Signature in Six Organs during a 14-Week High-Fat High-Sucrose and Standard Diet in Mice
Source: Nutrients. 2024 Mar 12;16(6):803. doi: 10.3390/nu16060803 (PMC10975117; doi:10.3390/nu16060803)
Supplement: Supplementary file 1 [file nutrients-16-00803-s001.zip]

Archive with 2 entries (2 files):
- nutrients-2853694-supplementary.ods
- nutrients-2853694-supplyment figures.pdf
