# Supplementary material for: A Cross-Sectional Quantitative Metabolomics Study Evidencing the Metabolic Signature in Six Organs during a 14-Week High-Fat High-Sucrose and Standard Diet in Mice
Source: Nutrients. 2024 Mar 12;16(6):803. doi: 10.3390/nu16060803 (PMC10975117; doi:10.3390/nu16060803)
Supplement: Supplementary file 1 [file nutrients-16-00803-s001.zip › nutrients-2853694-supplementary.ods]

## Sheet: Feuil1
	Table S1:
	The average and standard deviation of the concentrations in nmol/100g are presented in the following sheets for each organ and in µmol/L for the serum.
		Weeks of diet	6		10		14
		Diet	STD	HFHSD	STD	HFHSD	STD	HFHSD
		Brain	n = 12	n = 12	n = 11	n = 11	n = 12	n = 12
		Heart	n = 12	n = 12	n = 11	n = 12	n = 12	n = 12
		Liver	n = 11	n = 12	n = 11	n = 12	n = 12	n = 12
		Skeletal Muscle	n = 11	n = 11	n = 10	n = 12	n = 12	n = 11
		Lung	n = 12	n = 12	n = 11	n = 12	n = 12	n = 12
		Kidney	n = 11	n = 11	n = 11	n = 11	n = 12	n = 11
		Serum	n = 12	n = 12	n = 11	n = 12	n = 12	n = 12
		Table of the number of samples n for each organs and each experimental condition

## Sheet: Brain
Brain
Weeks of diet	6				10				14
Diet	STD		HFHSD		STD		HFHSD		STD		HFHSD
	Mean	SD	Mean	SD	Mean	SD	Mean	SD	Mean	SD	Mean	SD
3-Hydroxybutyrate	4.3	0.6	4.8	1.4	3.8	0.4	3.9	0.4	3.6	0.5	3.6	0.3
4-Aminobutyrate	326.4	46.5	366.4	57.7	335.5	50.2	347.5	29.2	343.6	35.6	330.8	33.6
AXP	193.9	23.7	199.1	15	190.1	15.1	191.9	8.8	188.1	21	182.6	19
Acetate	18.7	3.1	20.7	4	21.5	2.9	21	2.6	25.4	3.6	27.8	4.8
Acetone	9.7	3.3	8.9	3.7	10.6	7.4	11.4	4.6	11.2	4.8	13.5	6.4
Adenosine	36.3	6	37	5.2	39.2	5.7	44.9	8.2	42.1	9.2	40.5	7.3
Alanine	71.5	11.5	67.1	10.6	62.8	5.8	70.2	4.6	65.5	8.7	67.5	9.8
Aspartate	271.5	25.1	295.5	30.6	285.6	17.2	264.9	20.9	268.1	23.4	266.5	17.7
Betaine	8.1	1.4	8.4	2.6	8.4	1.8	7.9	1.5	7.8	1.2	9.9	2.3
Choline	20.7	3.2	22.8	3.3	20.8	2	20.6	1.8	20.9	2.2	20.7	1.9
Creatine	865.5	93.6	970.2	76.1	943.1	54.7	917.6	68.2	938.3	77.8	948.4	90
Dimethylglycine	0.4	0.1	0.4	0.1	0.4	0	0.3	0.1	0.4	0.1	0.4	0.1
Ethanol	8	3.9	7.3	1.3	10.5	3.3	9.2	1.8	8.3	1.8	8.2	1.7
Formate	12	1.4	12	1	13.7	1.2	13.4	1	13.3	1.1	13.3	1.1
Fumarate	4.8	0.8	4.7	0.9	4.8	0.8	4.9	1.1	4.6	0.7	4.5	0.6
Glucose	12	3.8	13.6	2.5	12.4	4.7	13.3	4.2	12.4	2.9	12.6	3.5
Glutamate	1,114	132.5	1,128.9	90.6	1,097.2	81.7	1,103.2	45.4	1,071.9	132.5	1,089.5	112.7
Glutamine	531.7	44.8	576	46.2	514.8	57.8	556.7	41.6	543.5	50.8	540.3	53
Glutathione	18.4	4.8	20.1	4.6	15.7	3.6	12.3	3.4	10.2	4.7	8.3	4
Glycerol	58	10.2	55.1	6.2	55.3	15.9	59	12.6	49.5	7.9	50.3	9.9
Glycine	126.5	22.2	151.6	43	136.2	32.3	133.1	29.6	134.1	20.6	135.3	36
Histidine	7	0.6	7.5	0.8	7.7	1	7.8	0.7	7.7	0.9	8.1	0.8
Isoleucine	4	0.5	4	0.9	3.1	0.4	4.3	0.4	3.9	0.7	3.5	1
Lactate	1,136	119.4	1,213.3	162.2	1,100.7	77.9	1,231.2	53.6	1,156.3	93.9	1,163.6	131.1
Leucine	6.6	0.7	7	1	6.2	0.7	6.8	0.8	6.9	0.7	6.7	1.2
Myo-inositol	706.4	83.3	784.5	56.3	727.8	51.5	745.6	46.4	725	47.7	724.9	67.4
NAD+	35.4	4.4	35.3	2.5	33.3	4.1	32.5	2.9	33.1	4.8	31.3	3.3
NADH	3.6	0.9	4.3	1.1	4.5	1.8	5.4	1.6	5.8	1.4	6.6	1.7
NADP+	1.9	0.8	1.8	0.3	2.2	0.7	1.9	0.5	1.8	0.3	2	0.6
Niacinamide	9	2.5	10.7	2.3	11.6	2.2	11	2.3	12.7	1.3	11.7	2.9
O-phosphocholine	63.6	6.9	68.8	4.3	60.8	5.2	61	3.6	61.3	5.8	61.1	4.2
Phenylalanine	4.7	0.6	4.9	0.5	5.1	0.5	4.9	0.5	5	0.7	4.7	0.6
Pyruvate	2.9	0.9	2.7	0.8	3	0.6	3.2	0.7	3.1	0.6	3.3	1
Sn-glycero-3-phosphocholine	116.5	10.7	128.6	11.4	116	7.8	123.8	7.5	126	11.1	125.6	11
Succinate	84.7	10.6	86.9	7.3	81.9	6	83.6	6	82.4	6.9	82.5	4.8
Taurine	1,130.3	155.9	1,008.7	213.4	957.2	214.9	1,162.9	108	1,131.9	179.8	1,131	175.6
Threonine	40.4	6	44.9	6.2	45.2	3.3	42.2	6.5	37.1	9.2	41.6	3.7
Tyrosine	8.2	1.7	9.3	1.7	8.8	0.6	9.7	1.2	9.4	0.8	9.3	1.5
UMP	6.3	0.8	6.6	0.9	6.2	1.2	5.6	1.2	5.6	1.2	5.8	0.6
Valine	8.2	1.6	8.3	2.2	6.5	0.7	10	0.7	8.2	1.7	8.5	2.7

## Sheet: Heart
Heart
Weeks of diet	6				10				14
Diet	STD		HFHSD		STD		HFHSD		STD		HFHSD
	Mean	SD	Mean	SD	Mean	SD	Mean	SD	Mean	SD	Mean	SD
2-Hydroxybutyrate	8.8	3.4	3.5	3.9	5.6	3.1	1.1	0.7	6.7	5.4	0.9	0.4
3-Hydroxybutyrate	8.6	2.2	11.7	7.2	7.7	1.9	7.5	1	7.6	1.4	6.9	1
AXP	369.2	66.8	388.9	56.2	434.3	53.1	394.6	30.9	425.3	45.3	382.1	61
Acetate	71.2	20.4	29.8	28.7	54.4	35.7	9.9	3.4	53.1	31.5	8.1	1.4
Acetone	8.6	7.1	7.7	4.9	11.1	11.7	11.6	10.4	7.6	1.9	12.1	9.3
Adenosine	37.8	14.3	32.3	10.9	27.8	8.6	40.9	16.2	21.1	9.8	42.8	16.6
Alanine	254.5	25.7	323.8	51.7	266.9	24.1	352.5	21.6	275.6	28.5	371.3	38.9
Aspartate	124.9	20.5	128.2	27.5	126	21.1	127	14.7	120.7	26.4	131.4	30.1
Betaine	14.4	3.4	4.4	1.6	15.4	4.6	2.5	1.2	13.5	2.4	2.9	1.7
Choline	10.7	2	8	1.7	8.8	0.9	9	1.6	9	1.1	9	1.4
Creatine	1,157.4	75	1,170.9	103	1,314.3	127.9	1,174.6	88.6	1,304.4	98	1,165.2	116.5
Dimethylglycine	0.4	0.1	0.2	0.1	0.5	0.1	0.3	0.1	0.5	0.1	0.3	0.1
Ethanol	9.8	3.3	12	18.5	10.4	2.3	7.6	1.7	11.3	4	7.5	1.9
Formate	174.7	51.4	66	71.4	118.5	80.7	17.1	6.5	120.3	82.7	15.2	3.1
Fumarate	14.3	2.9	13.3	4.7	19.2	5.1	19.5	5.8	11.7	2.7	10.4	2.1
Glucose	55.4	24.4	79.1	23	41.7	14.8	94.4	27.1	46	22.4	59.5	15.9
Glutamate	488.3	55.9	483.1	64.3	501.2	53.4	500.2	50.2	503.6	78.6	475.3	45.8
Glutamine	562.8	42.2	634.4	75.3	602.6	38.9	619.2	67.5	592	66.1	587.8	63.7
Glycerol	31.4	4.6	64.6	15.5	29.8	5.1	71.1	13.1	28.5	5	66.2	10.9
Glycine	56.4	5.1	55.3	3.9	59.9	7.2	53	5.2	61.2	7.5	50.8	3.9
Histidine	20.1	4.6	24.9	4.2	21.3	4.3	29.3	3.2	23.1	4.2	31.1	3.6
Isoleucine	6.6	1	9.2	1.1	5.7	0.8	9	1	6.9	1.1	9.3	1.4
Lactate	1,757.4	408.1	1,919.2	363.5	2,147.6	304.7	1,834.1	239.8	1,95	199.3	1,736.7	257.5
Leucine	14.4	2.1	14	2.4	11.9	2	15.9	2.4	14.2	2.2	16	2.4
Lysine	21.3	3.3	31	9	27.3	7.2	34.4	6.7	29.9	6.4	31.5	4.2
Mannose	1.4	2.7	3.6	2.8	3.1	2.1	2.9	2.9	3	3	1.1	1.9
Myo-inositol	33.9	6.3	26.6	4.3	31.9	4.9	27.1	3.6	30	3.8	28.3	3.6
NAD+	62.4	7.1	59.2	5.8	61.3	10.9	49.2	8.6	64.5	12.2	50.2	4.5
NADH	0	0	0.7	0.9	0.8	1.1	2	0.9	0.8	0.9	3	1.2
NADP+	3.6	0.8	3.7	1	3.4	0.8	2.9	0.7	3.5	1.2	3.1	0.6
Niacinamide	40.5	3.5	44.9	5.9	45.5	8.4	56.4	5.5	42.8	9.8	54.7	5.1
O-phosphocholine	31.3	4.5	25.4	2.5	30.1	5.3	21.1	3.6	26.7	3.2	18.9	1.6
Phenylalanine	7.1	0.7	6.5	0.8	7.1	0.6	7.6	0.8	7	0.7	7.1	1.5
Pyruvate	2	0.5	2.9	0.8	2.9	1.6	4.5	1.5	1.8	1.1	3.1	0.7
Sn-glycero-3-phosphocholine	37.7	8.3	29.3	3.3	32.1	5.8	28.5	3.7	27.5	3.7	25.6	3
Succinate	201.8	30.8	242.8	28	202.4	28.7	231.9	32.4	207.4	24.5	242.7	27.4
Taurine	3,752.3	498	4,048.9	337.3	4,036.4	826.5	4,289.5	239.3	4,384.9	383.4	4,089.2	407
Tyrosine	5.4	2.5	8.8	2.8	6.5	2.8	12.7	1.3	8.6	2.3	12.5	2.3
UMP	5.3	1.9	5.4	1.9	6.6	1.3	4.5	1.3	6.3	1.1	4.1	1.4
Valine	12.9	2.2	17.7	3	11.3	1.6	17.4	1.9	13.5	1.9	17.7	2.6

## Sheet: Liver
Liver
Weeks of diet	6				10				14
Diet	STD		HFHSD		STD		HFHSD		STD		HFHSD
	Mean	SD	Mean	SD	Mean	SD	Mean	SD	Mean	SD	Mean	SD
2-Hydroxybutyrate	5.2	1.1	4.2	1.1	4.7	0.7	3.6	0.8	4.7	1.3	3.6	1.3
2-Oxoglutarate	2.9	1.7	7.7	4.2	5.9	2.9	9.8	4.1	9.6	3.2	16.6	7.3
3-Hydroxybutyrate	14.6	4.3	21.1	12.6	11.2	2.5	11.9	2.5	13.8	3.4	11.6	3.2
AXP	174.4	36.2	208.9	65.1	233.2	21.5	212.9	23.8	263.1	25.1	192.5	32.7
Acetate	94.4	27.2	106.9	40.5	93.4	20.7	116.5	52.6	98.7	21.1	104	38.3
Acetone	2.8	2.9	5	6.6	4.5	3.5	4.1	6	8.6	8.6	1.2	0.3
Alanine	305.4	43.8	363.4	100.1	423.9	50.3	344.4	49.6	516	81.6	332	74
Aspartate	23.5	3.6	28	4.3	27.6	6	19.8	4	26.8	7.5	16.6	7.2
Betaine	274.3	70.5	45	28.2	422.5	165.2	40.9	9.4	377.6	145.8	41	19.2
Choline	9.1	2.6	21.1	10.8	6.3	1.7	8.4	1.6	6.6	1.4	6.8	1.4
Creatine	34	58.3	28.5	39.9	23.1	11.5	15.8	5.4	21.5	3.1	15.8	11.7
Dimethylglycine	8.5	2.1	2.8	0.9	10.2	2.1	2.9	0.9	11.4	2.7	2.6	0.5
Ethanol	29.1	6.4	25.5	9	228.7	321	49.5	49.3	177.7	186.8	58.9	74.4
Formate	37.8	24.2	33.3	14.4	58.7	53.3	46.8	34.1	54.6	47.2	43	27.8
Fumarate	8.1	3.1	9.7	3.9	12	3.3	10.7	4.1	15.7	4.4	14.3	4.6
Glucose	3,944	533.7	5,468.9	1164.9	3,795.2	397.6	4,736.9	526.5	3,863.8	604.6	3,591	1024.4
Glutamate	113.7	29	156.7	63.8	120.4	30.5	127.5	37.6	125.4	36.4	104.7	24.6
Glutamine	300.9	49.1	417.6	99.5	346.8	41.3	348.5	51.8	312.1	55.2	276.6	48.1
Glutathione	444.4	88.9	274.3	92.4	443.5	50.1	277.1	68	414.4	46.2	248.8	69.9
Glycerol	43.6	12.7	52.6	19.6	23	11.9	9.3	13.7	42.3	88.5	45.1	125
Glycine	212.4	39.1	184.4	46.4	229.1	27.4	156.5	20.6	235.6	32.1	121.6	28
Histidine	52.9	10	50.9	16.1	58.5	5.3	48.1	7.5	58.9	11.7	39.3	7.7
Isoleucine	14.7	2.3	15.1	4.4	13	2.1	14.4	2.5	15.2	2.3	13	3
Lactate	1,169.1	168.3	1,345.4	367.9	1,548.5	149.1	1,223.5	162.2	1,685.6	208.5	1,253.1	238.4
Leucine	30.8	4.2	29.4	6.8	29.7	4.5	26.4	5.6	28.6	2.7	20.3	4.9
Lysine	25.8	8.8	26.8	11.7	29.4	6.1	28.5	5	35.3	6.8	22.4	4.9
Mannose	36.7	7.4	40.9	11.8	16.4	4.1	18.2	4.6	21.4	7.4	19.4	6.6
myo-inositol	27.5	9	20	5.5	24	5.8	15.1	2.6	22.6	3.4	12.4	3
NAD+	32.9	7.3	35	13.2	53.6	7	49.3	8.8	48.9	8.2	40.1	15.1
NADH	2.3	2	3.3	1.6	1.9	1.1	3.4	2.1	2.5	1.7	2.4	1.8
NADP+	12.7	3.7	12.4	4.9	16	2.3	13.1	2.9	21.7	3.1	10.9	3.5
Niacinamide	30.9	8.4	38.6	12.5	25.7	7	28.6	3.3	27	9.4	32.5	9.7
O-phosphocholine	62.3	15.8	37.2	17.2	71.8	13.7	74.4	17.6	92.2	27.5	67.5	15.4
Phenylalanine	10.1	2.2	9.3	1.9	9.7	1.5	8.5	1.3	10.4	1.4	6.7	1.8
Pyruvate	1.8	0.4	3.7	1.9	5.2	2.2	4.3	1	9	8.9	10	5.5
Sarcosine	12.7	3.5	4.7	2.7	10.4	2.6	5.8	2.2	12.8	4.3	4.4	2.1
sn-glycero-3-phosphocholine	47.6	9.6	76.3	20.6	71.1	23	59.5	14.4	68.2	18.5	41.7	10.2
Succinate	129.3	31.1	153	31.5	167.4	25.8	138.6	21.7	181.9	39.4	120.4	37.7
Taurine	1,342.6	259.9	1,905.3	742.7	863.6	624.3	1,915.3	250.3	1,119.2	358.2	1,675.9	392.3
Threonine	32.3	15	28.1	11.7	44.5	13.5	40.9	26.9	45.6	11.5	39.9	15.9
Tyrosine	10.5	1.8	10.9	3.2	11.3	1.2	11.3	2.1	13.9	1.4	9.3	1.8
UMP	26.8	5.5	30.2	9.3	31.3	5.7	26.4	3.9	37.8	5.3	27.8	6.4
Valine	24.4	4.2	25.7	6.6	19.7	3.3	24.2	3.9	22.4	4.6	21.4	4.9

## Sheet: Skeletal_Muscle
Muscle
Weeks	6				10				14
Diet	STD		HFHSD		STD		HFHSD		STD		HFHSD
	Mean	SD	Mean	SD	Mean	SD	Mean	SD	Mean	SD	Mean	SD
3-Hydroxybutyrate	3.8	1.4	5.3	5.2	2.2	1.1	2.2	0.7	3.2	0.7	2.2	0.7
AXP	428.4	90.3	422.4	44.1	409.3	94.5	405.2	63.2	371.1	105	321.5	52.1
Acetate	10.8	2.3	8.2	1.4	11.5	5.2	8.4	4.8	9.6	2.8	7.3	1
Acetone	12.9	12.2	8.4	6.1	9.5	9.5	9.2	12.8	6.7	6.1	4	3.8
Alanine	188.2	20.7	209.6	34.2	167.8	44.2	184.9	48	207.4	19.1	229.3	19.4
Aspartate	11.6	2.1	10.5	2.5	12.1	4	9.5	1.9	11.8	2.3	11.2	1.8
Betaine	7.4	3	4.1	1.2	7.3	2.9	3.4	1.3	7.1	2.7	3.5	1.3
Carnosine	395.2	55.3	332.4	45.1	392.4	113.8	261.7	47.9	445.1	60.3	258.4	70.3
Creatine	1,722.1	270.5	1,616	314.6	1,499	449.1	1,276.6	331	1,898.8	187.6	1,708.9	197
Creatine-phosphate	349.4	170.5	316.6	151.6	305.4	182.8	396.5	160.6	273.3	110.3	327.2	140.6
Dimethylglycine	0.4	0.1	0.2	0.1	0.3	0.1	0.1	0.1	0.4	0.1	0.2	0.1
Ethanol	127.4	50.2	304.5	402.8	94.1	45.6	77.8	45.6	106.5	53.8	79.8	37.1
Formate	6.7	1.8	13.6	24.9	7.9	5.1	7.5	6.1	8.6	1.6	7.1	1.2
Fumarate	2.5	0.5	2.4	0.6	1.9	0.7	1.7	0.5	3.6	1	3.5	0.7
Glucose	122.7	52.9	87.2	39.9	120.5	45.7	82.9	41.7	139	56	101.4	38.8
Glucose-1-phosphate	17	4.7	13.6	4.2	19.7	8.6	11.3	4	32.1	11.7	23.2	9.9
Glucose-6-phosphate	191.9	88.5	127.7	56.7	208.4	87.3	117.6	48.6	193.6	79	119	40.5
Glutamate	46.7	13.8	37.4	9.5	36	11.9	30.2	8.6	38.4	8.3	33	4.5
Glutamine	127.3	21.7	114.1	15.7	107.1	29.1	95.5	19.4	125	9.2	116.1	9.6
Glutathione	21.1	7.5	16.2	6	18	7.2	18.8	4.5	8.2	4.3	5.9	2.8
Glycine	199.1	36.3	148.9	60.3	174.5	49.5	113	28.3	202.9	29.5	120.5	19.1
Histidine	14.1	1.6	12	1.8	11.2	3	10.1	2	12.9	1.2	12.6	1.7
Isoleucine	7	1.3	8.4	2	5.7	1.5	6.7	1.4	8.5	0.9	8.8	1
Lactate	1,747.8	576.8	1,613.4	452.9	1,6	591.4	1,231.7	515.9	1,951.9	534.6	1,591.3	408.8
Leucine	13.4	2.3	11.5	2.9	9.4	2.4	9.3	1.9	13.7	1.1	13.9	1.6
Mannose	68.9	27.7	46.8	14.7	72	26.8	44	18.1	58.7	27.4	38.5	12.5
myo-inositol	17.1	3	9.9	4	10.8	2.7	6.2	1.7	12.3	2.2	9	1.9
NAD+	31.4	4.5	29.8	3.5	31.9	10.2	29.3	6.1	24.4	2.8	22.9	2
NADH	2.9	1.7	2.4	1.6	0.9	1	1.2	0.8	0.9	0.9	0.7	1.1
Niacinamide	12.1	3.1	13.7	3.1	9.4	2	9.2	2.3	19.2	3.8	18	2.8
O-phosphocholine	20.5	3.8	17.3	4.5	16.2	6.8	12.1	6.9	20.5	2.1	15.9	4.3
Phenylalanine	8.1	1.1	6.8	1	7.3	1.8	6	1	11.6	1.5	9.7	1.6
Pyruvate	7.2	2.4	6.3	2.2	5.5	3.5	4.5	1.6	9.1	5.6	5.8	1.7
Sarcosine	1.2	0.3	0.4	0.2	1	0.4	0.5	0.2	0.9	0.2	0.5	0.2
Succinate	63.1	8.5	66.2	14.3	47.8	14.8	50.2	13.3	63.8	7.2	61.9	10.3
Taurine	3,252.5	694.7	3,106.1	400.9	2,742.9	825.3	2,846.4	531.9	3,754.3	266.9	3,748	281.1
Tyrosine	12.7	2.3	12.3	3.2	11.7	3	11.4	3	17.5	3	15.7	1.7
Valine	15.9	2.4	18.3	3.6	13	3.1	15.5	3.5	17.8	1.7	20.3	2.3

## Sheet: Lung
Lung
Weeks	6				10				14
Diet	STD		HFHSD		STD		HFHSD		STD		HFHSD
	Mean	SD	Mean	SD	Mean	SD	Mean	SD	Mean	SD	Mean	SD
3-Hydroxybutyrate	4.1	1.7	7.4	8.2	2.2	0.8	3.2	0.7	3.1	0.6	2.9	0.8
AXP	203.6	12.9	208.5	17.5	198.7	11.9	191	10.3	186.3	16.4	174.3	14.5
Acetate	13.8	1	16.8	4.6	13.9	1.9	14.3	2.7	14.8	1.6	15.3	3.7
Acetone	5.5	2.1	5.9	3.6	7.3	4.3	5.7	2.7	4.3	2.1	5.5	3.8
Alanine	134.2	15.3	136.9	20.6	137.6	13	145.4	7.9	145.8	10.9	154.5	15.5
Aspartate	204.1	19.2	210.9	26.8	200.8	14.9	199.3	9.6	183.2	19.1	188.2	15.2
Betaine	48	19	37.4	20	67.7	18	26.1	11.7	59.4	15	20.7	12.1
Choline	23.3	4.1	23.6	4.2	18.4	1.7	17.6	2.9	22.2	6.2	23	5
Creatine	53.5	5.6	57.7	7.2	52.6	5.6	49.2	3.1	56.1	3.7	53.5	3.4
Creatine-phosphate	13	3.4	14.2	4	17.3	2.6	15.7	2.8	14	3.6	12.5	3.3
Dimethylglycine	0.4	0.2	0.3	0.3	0.7	0.1	0.2	0.1	0.7	0.1	0.2	0.2
Ethanol	26.7	4.2	31.5	11.1	35.4	15.2	26.9	7.6	21.4	1.9	20	1.8
Formate	14.4	3.3	15.1	2.4	13.5	2	13.9	2.1	15.1	1.4	17.7	6.6
Fumarate	6.5	1.2	7.2	1.9	5.3	0.6	5.9	0.6	7.7	2.2	8.2	2.6
Glucose	346.7	94.5	372.4	46.4	302.9	54	397.8	53.3	338.2	67.4	362.7	44.4
Glutamate	263.9	12.5	273.9	22.9	271.6	12.5	278.1	18.4	254.9	16.4	266.4	8.6
Glutamine	193.2	24.3	186	25.5	211.7	18.7	151.5	9.4	194.2	18.8	137.9	14.6
Glycerol	45.6	15.4	61.4	8.4	38.2	7.8	62.5	9.7	40.3	6.3	65.6	11.9
Glycine	569.5	43.7	599.8	84.3	620.3	49.1	565.6	19.6	672	36.3	570.1	40.3
Histidine	5.1	0.8	4.9	1.1	5.5	0.9	4.9	0.6	5.4	1	4.8	1.1
Isoleucine	8.1	1.5	8.8	1.6	6.7	0.7	9.2	1.1	9.1	1.2	10.3	1.6
Lactate	617.6	79.9	600.8	126.8	640.3	152	581.5	99.6	712.9	62.6	679.9	147.1
Leucine	16.5	3	14.5	2	13	1.2	14.6	1.8	16	1.9	16.4	2.1
Lysine	18.7	5.5	20.1	3.9	18.1	3.7	20.2	2.7	20.1	4.2	19.4	3.9
NAD+	4	1	4.7	1.5	7	1.3	6.2	0.9	5.3	1.7	4.5	1.7
Niacinamide	34.1	4.4	36.3	7.4	29.3	4.7	29	3.9	32.1	3.1	32.9	4.1
myo-inositol	101.2	23	84	23.5	83.5	4.9	59.9	6.2	89.8	19.1	71.8	18.7
O-phosphocholine	78.4	10.9	73	10.2	88.4	4.6	68.9	4.7	86.5	6	65.8	5.9
Phenylalanine	7	0.6	6.8	1.3	7.5	0.8	7	0.8	9.4	0.7	8.7	0.9
Pyruvate	10.6	2.2	11.3	3	11.3	2.1	14.8	3.4	12.3	1.3	14.9	3
sn-glycero-3-phosphocholine	259.7	42.4	284.6	30.6	244.6	16.9	288.7	20	233.6	12.4	271.8	21.9
Succinate	10.3	2.4	12.3	3.4	9.9	1.4	12.7	1.6	10.7	2.8	12.9	2.7
Taurine	1,509.4	158.6	1,657.3	157.8	1,408.9	118.2	1,680.9	146.7	1,480.9	103.3	1,718.4	131.4
Threonine	36.7	5.6	35.2	6.5	41.9	6.4	36.4	4.5	44.6	3.3	36.3	5.5
Tyrosine	10.9	1.8	10.2	1.9	10.1	0.8	11.3	1.2	12.6	1.5	12.6	2.1
UMP	19.8	1.9	19.2	3.2	16.7	1.9	16.1	1.7	17.4	1.9	17.2	2.6
Valine	17.4	3.1	18.4	2.8	14.4	0.9	20.1	1.9	18	1.9	22.1	2.7

## Sheet: Kidney
Kidney
Weeks	6				10				14
Diet	STD		HFHSD		STD		HFHSD		STD		HFHSD
	Mean	SD	Mean	SD	Mean	SD	Mean	SD	Mean	SD	Mean	SD
2-Hydroxybutyrate	0.6	0.3	0.9	0.4	0.8	0.3	0.9	0.3	0.9	0.2	1.1	0.9
2-Oxoglutarate	17.6	2.2	15.4	4.3	19.4	2.2	16.9	2.1	18	2.3	15.3	2.9
3-Hydroxybutyrate	12.8	2.1	14	6.7	11.5	1.3	10.2	1.5	11.1	1	9.2	1.3
AXP	132	32.8	130	40.9	146.5	70.8	138.1	36.7	63.5	24.7	63.8	18.5
Acetate	46.8	15.2	42.8	14.4	44.5	17	43.1	17.9	44	14	42	15
Acetone	6.4	4.2	7.6	7.2	5.4	3.4	6.5	5.2	5.8	3.9	7.4	3.6
Adenosine	120.2	41.3	88.3	27.7	102.3	33.6	102.8	31.7	89.8	34.7	90.7	33.3
Alanine	93.5	6	106.5	27.5	108.5	12.4	121.8	13.1	120.6	14	146.4	17.5
Aspartate	178.2	20	184.2	40.8	186.8	25.7	198.4	17.7	170.1	23.2	211.6	30.4
Betaine	134.3	27.2	95.8	22.9	172.5	45.2	103.3	12.5	166	34.2	97.4	15.5
Choline	82.2	11.2	94.4	22.7	83.6	14.8	99.1	9.4	101.4	17.8	112.4	10.6
Creatine	84.4	11.6	88.3	22.3	101.1	11.6	81	12.9	108.5	17.6	83.1	8.4
Dimethylglycine	1.3	0.3	0.5	0.1	1.5	0.4	0.5	0.1	1.3	0.2	0.7	0.1
Ethanol	387.2	384.2	283	359.5	492.1	239.5	175.8	180.8	37.2	6.8	33.4	5.9
Formate	38.5	35.6	38.2	43.1	37.6	18	29.5	11.2	41.1	31.4	30.4	10.8
Fumarate	5.4	0.9	5.9	1.4	8.1	2.6	8.8	2.4	5.8	1.2	6	1.1
Glucose	279	23.8	414.7	74.1	305.9	57.3	422.4	109.4	307.9	51	364.9	47.3
Glutamate	914.2	54.3	888.3	190.6	973.8	103.1	856.1	89.2	943.1	85.8	885	65.1
Glutamine	112.7	26.1	128.3	23.7	122.9	14.5	114.4	12.9	105.3	17.8	91.1	14
Glycerol	30.4	7.4	53.3	17.9	30.2	4.2	54.3	15.7	24.6	8.2	45.9	12.4
Glycine	499	89.6	438.9	85.3	519.8	45.1	446.1	58.5	557.5	53.8	424	45.5
Histidine	17	2.9	13.7	3.3	15.2	2.2	15	2.1	15.7	2.7	14.7	1.5
Isoleucine	15.9	1.9	17.5	2.7	14.2	2.3	18.5	2.4	15	2.2	19	1.9
Lactate	951.8	100	910	193.7	959.6	115.5	1,010.5	106.5	995.8	75.8	1,095.1	150.7
Leucine	27.7	2.5	26.5	4.4	22.9	3	28.4	4.3	27.8	3.3	30.9	4.5
Lysine	34.3	7	31.2	8.5	31	7.1	28.7	6.3	31.9	7.6	36.6	6
myo-inositol	808.7	51.5	638	108.6	751.5	68.9	688.4	60.1	770.1	73.7	746.2	62.8
NAD+	70.1	9.2	55.4	12.3	62.2	14.7	50.6	9.8	46.6	10.6	34.2	9
NADH	19.6	2.5	16.6	4	19.3	5.3	17.8	2.6	11	2.8	10.5	3
NADP+	5.1	1.6	4.1	1.2	5.3	2.7	3.3	1.1	2.1	0.9	1.2	0.6
Niacinamide	45.2	9.9	48.6	11.7	50.2	9.9	54.8	11.4	69.8	21.5	74.9	8.8
O-phosphocholine	130.8	18	98.6	15.6	153.8	33.8	92.1	15.4	120	12.2	83.2	12.2
Phenylalanine	9.1	0.8	9	1.2	8.9	1.2	10.1	1.3	9.2	1	8.8	1.2
Pyruvate	3.1	0.5	2.9	0.7	3.4	1.2	3.2	0.8	4	0.9	3.9	0.7
Sn-glycero-3-phosphocholine	734.7	47.4	816.2	154.9	661.3	61.5	900.3	94.7	683.4	54.3	915.9	96.3
Succinate	136.5	20.1	153	28.7	140.6	20.9	157.2	22.1	144.1	17.8	166.9	17
Taurine	1,416.2	123.7	1,397.8	307.5	1,364.9	182.1	1,568.2	168.8	1,439.7	138.5	1,693.4	122.9
Tyrosine	17.1	1.4	18	3.8	16.7	2.1	19.4	2.9	19.1	2.5	21.8	2.8
UMP	7.2	1.7	7.2	2.2	8.8	4.9	8	2.4	3.9	1.3	3.9	0.9
Valine	23.2	1.6	25.8	4.5	21.4	2.5	27.8	3.1	22.9	2.5	30.4	3

## Sheet: Serum
Serum
Weeks	6				10				14
Diet	STD		HFHSD		STD		HFHSD		STD		HFHSD
	Mean	SD	Mean	SD	Mean	SD	Mean	SD	Mean	SD	Mean	SD
3-Hydroxybutyrate	7.4	3.7	22.9	27	5.7	4.4	6.8	3.3	2.4	3	4.5	3.6
Acetate	71	30.9	56.8	22.7	70	26	44	18	67.9	35.7	40.9	9.3
Acetoacetate	3.7	4.4	6.5	7.1	5.1	1.8	4.5	1.8	0.5	1.2	1.5	2.1
Acetone	1.5	2.1	5.5	8.8	0.6	0.5	0.9	0.6	1.2	1.3	1.9	2.1
Alanine	89.5	17.6	132	40.9	129.7	18.9	151.5	29.1	154.5	50.3	152.1	27.4
Asparagine	9.7	2.3	15.7	3.7	11.8	3.2	16.3	3.9	15.3	4.2	15.8	3.6
Betaine	20.5	9.8	15	6.8	36.4	7.9	12.6	3.7	35.3	12.1	12.8	3.7
Citrate	66.6	14.5	127.2	14.9	83.8	14.5	129.2	26.8	93.3	11.8	130.7	23.3
Creatine	32.7	7.3	38	7.2	43.4	8.8	38.9	7	53.9	11.9	39.1	11
Dimethylglycine	1.8	0.3	0.8	0.3	2.3	0.5	0.7	0.2	2.4	0.5	1.2	0.4
Ethanol	24.8	25.9	17.5	6.7	19.7	13.1	69.5	164.9	22.6	18.5	17.8	16.2
Formate	19.2	12.9	19.1	8.5	14	7.5	11.1	3.5	25.9	5.9	20	4.5
Fumarate	2.3	0.7	2.6	1.1	3.2	1	2.9	0.9	3.6	1	2.8	0.6
Glucose	2,182	254	2,966.4	425.2	2,541.6	512.5	3,274.6	694.2	2,375.6	429.9	2,535.6	472
Glutamate	9.1	8.3	16.6	10.6	21.8	11.3	38.2	35.7	8.9	11.3	23.1	33
Glutamine	148.7	30	183.1	22.1	159.6	22.4	183.7	49.2	156.9	38.8	154.4	37.2
Glycine	63.7	20	70.5	15.2	79.1	16.9	82.5	29.8	77.2	28.8	48.5	19.8
Isobutyrate	2.7	0.7	4	1	2.2	0.7	3.6	1	3.2	0.8	3.8	0.9
Isoleucine	18.7	4.5	26.8	7.1	15.7	2.7	26.7	8.4	21.9	4.5	23.1	5
Lactate	1,390.5	285.4	1,194.1	264.1	1,716.1	461.5	1,431.5	336.4	1,858.7	474.2	1,775.4	652
Leucine	67.3	13.7	57.4	16	57.1	9	65.3	13.8	61.5	14.4	54.3	10.3
Lysine	50.8	15	64	22.7	73.4	19.1	77	18.5	80.6	31.8	58.2	17.2
Mannose	31.6	7	26.7	7.1	19.8	9.7	26	6.3	16.1	8.7	15.9	5.5
Methanol	84.5	18.1	87.8	16.9	80.6	18	75.9	11.2	81	13.5	76.4	12.9
Methionine	29	4.3	41.1	14.9	33.6	5.2	47	7.9	34.6	6.3	49.6	8.8
myo-inositol	18.7	7	7.6	3.7	16.6	10	9.6	2.7	19.9	6.9	10.1	4.1
Phenylalanine	14.1	2.2	13.9	2.9	14.7	2.4	14.8	2.4	18	3	13.3	1.6
Pyruvate	38.6	10.7	44.1	13.6	50.8	12.9	51.7	13.1	46.2	7.5	45.3	8.5
Succinate	3.8	2.1	6.8	2	5.7	1.4	8.5	2	7.9	3.3	10.9	4.3
Threonine	59.4	11.8	72.2	16.5	77.9	17.8	74.5	17.9	80.3	17.4	64.3	12
Tyrosine	38.5	6.4	44.9	12.9	41.4	5.4	47.6	7.5	51.3	8.8	49	10.2
Valine	65	8	91.9	18.8	68.8	12.6	97.7	20.2	85.5	20.4	102	18.5
